# Supplementary material for: Association between Subclinical Hypothyroidism and Adverse Pregnancy Outcomes in Assisted Reproduction Technology Singleton Pregnancies: A Retrospective Study
Source: J Clin Med. 2024 Aug 29;13(17):5137. doi: 10.3390/jcm13175137 (PMC11395917; doi:10.3390/jcm13175137)
Supplement: Supplementary file 1 [file jcm-13-05137-s001.zip]

Archive with 1 entries (1 files):
- jcm-3152046-supplementary.pdf
